# Supplementary material for: Comparison of post-discharge mortality and medical expenditures in COVID-19 patients according to mechanical ventilation and extracorporeal membrane oxygenation use: The LIFE study
Source: PLoS One. 2026 Mar 26;21(3):e0345939. doi: 10.1371/journal.pone.0345939 (PMC13020807; doi:10.1371/journal.pone.0345939)
Supplement: S1 File — Cox Regression Analysis of 180-Day Post-Discharge Mortality with Age Groups. Concordance = 0.718 (standard error = 0.011). CI, confidence interval; ECMO, extracorporeal membrane oxygenation; LOS, length of stay; MV, mechanical ventilation. S2 Table. Generalized Linear Model Analysis of 180-Day Post-Discharge Total Medical Expenditures with Age Groups. CI, confidence interval; ECMO, extracorporeal membrane oxygenation; LOS, length of stay; MV, mechanical ventilation. S3 Table. Cox Regression Analysis of 180-Day Post-Discharge Mortality with Charlson Comorbidity Index Scores. Concordance = 0.70 (standard error = 0.012). CI, confidence interval; ECMO, extracorporeal membrane oxygenation; LOS, length of stay; MV, mechanical ventilation. S4 Table. Cox Regression Analysis of 180-Day Post-Discharge Mortality with Elixhauser Comorbidity Index Scores. Concordance = 0.70 (standard error = 0.012). CI, confidence interval; ECMO, extracorporeal membrane oxygenation; LOS, length of stay; MV, mechanical ventilation. S5 Table. Generalized Linear Model Analysis of 180-Day Post-Discharge Total Medical Expenditures with Charlson Comorbidity Index Scores. CI, confidence interval; ECMO, extracorporeal membrane oxygenation; LOS, length of stay; MV, mechanical ventilation. S6 Table. Generalized Linear Model Analysis of 180-Day Post-Discharge Total Medical Expenditures with Elixhauser Comorbidity Index Scores. CI, confidence interval; ECMO, extracorporeal membrane oxygenation; LOS, length of stay; MV, mechanical ventilation. S7 Table. Cox Regression Analysis of 180-Day Post-Discharge Mortality with COVID-19 Variant Periods. Concordance = 0.718 (standard error = 0.011). CI, confidence interval; ECMO, extracorporeal membrane oxygenation; LOS, length of stay; MV, mechanical ventilation. S8 Table. Generalized Linear Model Analysis of 180-Day Post-Discharge Total Medical Expenditures with COVID-19 Variant Periods. CI, confidence interval; ECMO, extracorporeal membrane oxygenation; LOS, length o [file pone.0345939.s001.zip]

Archive with 29 entries (28 files):
- Supporting Information/
- __MACOSX/._Supporting Information
- Supporting Information/S5 Table.docx
- __MACOSX/Supporting Information/._S5 Table.docx
- Supporting Information/._S5 Table.docx
- Supporting Information/S8 Table.docx
- __MACOSX/Supporting Information/._S8 Table.docx
- Supporting Information/._S8 Table.docx
- Supporting Information/S7 Table.docx
- __MACOSX/Supporting Information/._S7 Table.docx
- Supporting Information/._S7 Table.docx
- Supporting Information/S2 Table.docx
- __MACOSX/Supporting Information/._S2 Table.docx
- Supporting Information/._S2 Table.docx
- Supporting Information/S1 Table.docx
- __MACOSX/Supporting Information/._S1 Table.docx
- Supporting Information/S6 Table.docx
- __MACOSX/Supporting Information/._S6 Table.docx
- Supporting Information/S3 Table.docx
- __MACOSX/Supporting Information/._S3 Table.docx
- Supporting Information/._S1 Table.docx
- Supporting Information/S4 Table.docx
- __MACOSX/Supporting Information/._S4 Table.docx
- Supporting Information/._S6 Table.docx
- Supporting Information/._S3 Table.docx
- Supporting Information/._S4 Table.docx
- Supporting Information/S9 Table.docx
- __MACOSX/Supporting Information/._S9 Table.docx
- Supporting Information/._S9 Table.docx
